# Supplementary material for: Numerical Simulation of Flow Characteristics for Supercritical CO2-Sprayed Polyurethane Resin
Source: Polymers (Basel). 2024 Mar 29;16(7):940. doi: 10.3390/polym16070940 (PMC11013771; doi:10.3390/polym16070940)
Supplement: Supplementary file 1 [file polymers-16-00940-s001.zip]

Archive with 1 entries (1 files):
- polymers-2893995-supplementary.pdf
